# Supplementary material for: Development and Utilization of Introgression Lines Using Synthetic Octaploid Wheat (Aegilops tauschii × Hexaploid Wheat) as Donor
Source: Front Plant Sci. 2018 Aug 3;9:1113. doi: 10.3389/fpls.2018.01113 (PMC6085485; doi:10.3389/fpls.2018.01113)
Supplement: Supplementary file 2 [file Table_4.xlsx]

## Sheet: Table S4
Table S4 The genotype data of ILs in this study.
	150675	151946	151741	150646-3	150651	150686	150682	150695	150639	150643-1	150643-2	150678	150689	150683	150672	150684	150646	150640	150676	150690	150679	150652	150662	150673	150685-1	150685-2	150687	150677	150697	150644	150680	150734	150760	150763	150785	150793	150717	150797	150722	150727	150726	150741	150757	150751	150713	150705	150750	150742	150715
xwmc432-1D	2	2	2	2	2	2	2	0	0	0	0	2	2	2	2	2	1	0	1	2	2	2	2	0	2	2	2	2	2	0	2	2	2	0	2	0	2	2	2	2	2	2	2	2	2	2	2	2	-1
xcfd61-1D	2	0	2	2	0	0	2	0	0	0	0	0	2	2	2	2	0	0	0	0	2	0	2	0	0	0	0	0	2	0	2	0	0	0	2	0	2	0	2	2	2	0	0	2	2	1	2	2	0
xgwm337-1D	2	0	2	2	0	0	2	0	2	0	0	0	2	2	2	0	0	0	-1	-1	-1	-1	2	0	2	1	0	0	2	0	2	0	0	0	0	0	2	2	0	2	0	-1	-1	1	-1	2	0	0	0
xcfd19a-1D	2	-1	2	2	0	0	0	2	0	0	0	-1	2	2	2	0	0	0	0	-1	1	1	0	0	0	0	2	2	2	0	0	2	1	0	2	0	0	2	-1	2	2	2	1	1	2	2	2	2	2
xwmc216-1D	2	0	1	0	1	0	2	0	0	0	0	0	1	2	0	2	0	0	-1	2	1	1	1	0	0	0	-1	0	2	1	1	-1	0	0	2	0	0	-1	0	2	2	2	2	2	2	2	2	2	2
xbarc119-1D	2	0	2	2	0	1	2	0	2	0	0	0	-1	0	1	0	2	2	-1	0	1	0	2	0	2	2	0	0	2	0	2	0	0	0	0	0	2	2	0	2	0	0	0	0	0	2	0	0	2
xcfd282-1D	0	0	0	0	0	0	0	0	0	0	0	0	0	0	0	0	0	0	0	0	0	0	0	0	0	0	0	0	0	0	0	0	0	0	0	0	0	0	0	0	0	0	0	0	-1	0	0	0	0
xcfd51-2D	2	0	2	0	0	0	2	2	2	2	2	0	2	2	2	2	0	2	2	2	-1	2	2	2	2	2	2	0	2	1	0	2	2	0	2	2	0	2	0	0	2	2	2	2	2	2	0	0	1
xbarc95-2D	2	1	2	0	-1	0	2	-1	2	2	2	2	2	2	2	2	0	2	1	-1	-1	2	2	2	0	1	2	0	1	1	1	0	1	0	2	2	0	2	-1	0	2	0	1	2	2	2	0	0	1
xgdm5-2D	1	1	1	0	0	-1	0	0	1	1	1	1	-1	1	1	1	0	1	1	1	-1	1	1	-1	0	0	1	1	1	0	-1	0	0	0	1	1	0	1	1	0	0	0	0	0	1	1	0	0	0
xgwm296-2D	2	0	2	0	0	0	2	2	2	2	2	0	2	2	2	2	0	2	2	0	2	2	2	2	0	1	2	2	2	1	0	0	1	0	2	2	0	2	0	0	0	0	0	0	2	2	0	0	2
xcfd53-2D	2	2	2	0	0	0	2	2	2	2	2	0	2	2	2	0	0	2	1	1	2	2	2	2	2	2	2	2	2	0	2	0	0	0	2	2	2	2	0	0	0	0	0	0	2	2	0	0	2
xgpw361-2D	0	0	0	0	0	0	0	0	0	0	0	0	0	0	0	0	0	0	0	0	0	0	0	0	0	0	0	0	0	0	0	0	0	0	0	0	0	0	0	0	0	0	0	0	-1	0	0	-1	0
xgwm157-2D	0	0	0	0	0	0	0	0	0	0	0	0	0	0	0	0	0	0	0	0	0	0	0	0	0	0	0	0	0	0	0	0	0	0	0	0	0	0	0	0	0	0	0	0	2	0	0	0	0
xwmc181b-2D	0	0	1	0	0	0	0	0	1	1	0	0	0	0	0	0	0	0	1	1	-1	0	0	0	1	1	1	0	0	0	-1	1	1	0	0	0	0	1	0	0	0	1	1	0	0	0	0	1	1
xcfd44-2D	2	0	1	0	0	0	0	0	1	0	0	2	0	0	0	0	0	0	2	-1	0	0	0	0	1	1	-1	0	0	0	0	-1	1	0	0	0	0	0	-1	0	0	0	0	0	0	0	0	0	0
xcfd19a-2D	2	0	2	2	0	0	0	2	0	0	0	-1	2	2	2	0	0	0	0	-1	1	1	0	0	0	0	2	2	2	0	0	2	1	0	2	0	0	2	-1	2	2	2	1	1	2	2	2	2	2
xcfd50-2D	-1	1	1	0	0	0	0	1	-1	-1	0	-1	0	1	1	1	1	0	1	1	0	0	1	1	0	1	0	0	0	0	0	-1	0	0	0	1	1	0	1	0	1	0	-1	1	1	0	0	0	-1
xbarc159-2D	-1	0	0	0	0	0	0	-1	0	0	0	-1	0	0	0	0	-1	0	0	0	0	0	0	0	0	0	0	0	0	0	0	-1	0	0	0	0	0	0	0	-1	0	-1	-1	0	0	0	-1	0	0
xgwm161b-3D	0	0	2	2	-1	2	0	-1	0	0	0	0	0	2	2	2	2	-1	2	0	-1	2	2	2	1	0	2	0	0	2	-1	0	0	0	2	2	0	-1	-1	2	0	0	-1	2	0	0	0	2	0
xcfd70-3D	0	0	0	0	0	0	1	0	0	0	0	0	0	0	0	0	0	0	1	0	0	0	0	0	0	0	0	0	0	0	0	0	0	0	0	0	0	-1	0	0	0	0	0	0	0	0	0	0	0
xbarc42-3D	0	2	0	2	0	2	0	2	2	0	0	2	0	2	2	2	2	-1	1	2	2	0	0	2	-1	0	2	0	0	0	0	0	0	0	2	2	2	2	2	2	2	0	0	2	2	2	2	2	-1
xgwm664-3D	0	0	0	0	-1	2	2	2	2	0	0	0	0	2	2	2	2	2	1	2	2	0	2	2	2	0	2	0	0	0	2	0	0	0	2	2	2	2	2	2	2	0	0	2	2	2	2	2	2
xcfd213a-3D	2	0	0	2	0	0	2	2	0	0	0	0	2	2	0	2	2	0	0	0	2	0	2	2	0	0	2	2	2	0	0	0	0	-1	-1	0	0	2	0	2	0	0	0	2	0	0	0	0	0
xbarc323-3D	0	2	0	0	0	0	2	2	0	2	2	0	0	2	2	2	0	0	1	2	2	2	0	2	0	0	2	2	0	0	2	0	0	0	2	2	0	2	2	2	2	0	0	2	2	2	2	2	2
xgpw307-3D	0	0	0	0	0	0	0	0	0	0	0	-1	0	1	0	0	0	0	0	0	-1	-1	0	-1	0	0	0	0	-1	0	0	0	0	-1	-1	0	-1	0	0	0	0	0	-1	0	0	0	0	0	0
xgwm264b-4D	0	0	0	-1	0	0	0	0	0	0	0	-1	0	0	0	0	0	0	0	0	0	0	0	-1	0	0	0	0	0	0	0	0	0	-1	-1	0	0	0	0	0	0	0	0	0	0	0	-1	0	-1
xcfd81b-4D	2	2	2	0	2	2	2	2	2	0	0	-1	2	2	2	2	0	0	2	2	2	2	2	2	2	2	2	2	2	0	-1	2	2	0	2	2	2	2	2	2	2	2	2	2	2	2	2	2	2
xwmc48a-4D	0	0	0	0	0	0	0	0	0	0	0	-1	2	0	0	0	0	-1	2	-1	-1	0	0	0	0	0	2	0	0	0	-1	0	0	0	0	0	2	0	0	0	0	0	0	0	0	0	0	0	0
xwmc89b-4D	0	0	0	0	0	0	0	0	0	0	0	0	2	0	0	0	0	0	2	0	0	0	0	0	0	0	2	0	0	0	0	0	0	0	0	0	2	0	0	0	0	0	0	0	0	0	0	0	0
xgpw342-4D	2	2	2	-1	0	2	2	2	1	2	2	-1	0	2	2	2	0	2	1	2	2	2	-1	-1	1	1	1	2	2	0	2	2	1	-1	-1	2	2	2	2	2	2	1	2	2	2	2	2	2	2
xwmc331-4D	0	0	0	0	0	0	0	0	0	0	0	-1	0	0	0	0	0	0	0	0	0	0	0	-1	0	0	1	0	0	0	0	0	0	-1	-1	0	0	0	0	0	0	0	0	0	0	0	0	0	0
xcfd39a-4D	0	0	0	0	0	0	0	0	0	0	0	0	0	0	0	0	0	0	0	0	0	0	0	0	0	0	0	0	0	0	-1	0	0	0	0	0	0	0	0	0	0	0	0	0	0	0	0	0	0
xgwm6-4D	0	0	0	0	0	0	0	0	0	0	0	-1	0	0	0	0	0	0	0	-1	-1	0	0	0	0	0	1	0	0	0	0	0	0	0	0	0	0	0	0	0	0	0	0	0	0	0	0	0	0
xcfd84-4D	0	2	0	0	0	0	2	0	0	0	0	-1	0	0	0	0	0	0	0	0	0	0	0	0	0	0	1	0	0	0	0	0	0	0	0	0	0	0	0	0	0	0	0	0	0	0	0	0	0
xgwm538-4D	0	0	0	0	0	0	0	-1	0	0	0	0	0	0	0	0	0	0	0	0	0	-1	0	-1	-1	0	0	0	0	0	0	0	-1	0	0	0	-1	-1	0	0	0	0	0	0	0	0	0	0	0
xcfd54a-4D	2	0	2	-1	2	2	2	2	2	2	-1	-1	2	2	2	2	2	2	2	2	2	2	2	-1	2	2	2	2	2	2	2	-1	2	-1	-1	2	2	2	2	-1	-1	2	2	2	2	2	2	2	2
xcfd78-5D	2	2	1	0	2	0	0	0	0	0	0	-1	2	0	0	0	0	0	2	2	2	2	2	2	2	0	0	0	2	0	-1	2	2	0	2	0	0	2	0	2	0	2	2	2	0	1	0	2	0
xcfd12-5D	0	0	0	0	0	0	0	0	0	0	0	0	0	0	0	0	0	0	0	0	0	0	0	0	0	0	0	0	0	0	0	0	0	0	0	0	0	0	2	0	0	0	0	0	0	0	0	0	0
xcfd8-5D	2	0	2	0	2	0	0	0	0	0	0	0	2	2	0	2	0	0	0	2	2	2	2	2	0	1	0	0	2	0	2	2	2	0	2	0	0	2	2	2	0	2	2	1	0	2	0	2	2
xwmc289b-5D	0	0	0	0	0	0	0	-1	0	2	0	-1	0	0	0	0	0	0	0	0	0	0	0	0	0	0	0	0	0	0	0	0	0	0	0	0	0	0	0	0	0	0	0	0	0	0	0	0	0
xgpw298-5D	0	0	0	0	0	0	0	0	0	0	0	-1	0	0	0	0	0	0	0	0	0	0	0	0	0	0	0	0	0	0	0	0	0	0	0	0	0	0	0	0	0	0	0	0	0	0	0	0	0
xcfd19a-5D	2	-1	2	2	0	0	0	2	0	0	0	-1	2	2	2	0	0	0	0	-1	1	1	0	0	0	0	2	2	2	0	0	2	1	0	2	0	0	2	-1	2	2	2	1	1	2	2	2	2	2
xbarc322-5D	0	0	0	0	0	0	0	0	0	0	0	0	0	0	0	0	0	0	0	0	0	0	0	0	0	0	0	0	0	0	0	0	0	0	0	0	0	0	0	0	0	0	0	0	0	0	0	0	0
xbarc144-5D	2	2	2	2	2	2	2	2	2	2	1	2	2	2	2	2	2	0	0	1	2	2	0	2	2	2	2	2	2	2	0	2	2	2	2	2	2	2	2	2	2	2	2	2	2	2	2	2	2
xbarc173-6D	0	0	0	0	0	0	0	0	0	0	0	0	0	0	0	0	0	0	0	0	0	0	0	0	0	0	0	0	0	0	0	0	0	0	0	0	0	0	0	0	0	0	0	0	0	0	0	0	0
xgpw1034-6D	0	0	0	0	0	0	0	0	0	0	0	-1	0	0	0	0	0	0	0	0	0	0	0	0	0	0	0	0	0	0	-1	0	0	0	0	0	0	0	0	0	0	0	0	0	0	0	0	2	0
xcfd213a-6D	2	0	0	2	0	0	2	0	0	0	0	0	2	2	0	2	2	0	0	0	2	0	2	2	0	0	2	2	2	0	0	0	0	0	0	0	2	2	2	2	0	0	0	2	0	0	0	0	0
xcfd13a-6D	0	-1	0	2	-1	2	-1	2	-1	0	0	0	2	2	0	0	-1	0	0	2	2	2	0	0	0	0	-1	0	2	2	0	0	-1	2	2	0	0	2	0	2	0	2	1	-1	2	1	2	2	2
xcfd132-6D	0	0	0	0	0	0	0	0	0	-1	0	0	0	0	-1	0	0	0	0	-1	-1	0	0	0	0	0	0	0	0	-1	0	0	0	0	0	0	0	-1	0	0	0	0	0	0	0	0	0	0	0
xwmc416-6D	0	2	-1	0	0	2	0	2	0	0	0	2	0	2	2	2	0	0	1	2	2	0	0	1	2	2	0	0	1	0	1	2	2	0	2	2	0	2	2	0	2	2	2	2	2	2	2	2	2
xcfd19a-6D	2	-1	2	2	0	0	0	2	0	0	0	-1	2	2	2	0	0	0	0	-1	1	1	0	0	0	0	2	2	2	0	0	2	1	0	2	0	0	2	-1	2	2	2	1	1	2	2	2	2	2
xcfd80-6D	0	2	2	0	0	2	2	2	0	0	0	2	0	2	2	2	0	0	0	2	0	0	2	0	2	2	0	2	0	0	2	2	2	2	2	2	0	2	2	0	2	2	2	2	2	0	0	2	2
xgpw2232-6D	0	0	0	0	0	0	0	0	0	0	0	0	0	0	0	0	0	0	0	0	0	0	2	0	0	0	0	0	0	0	0	2	0	0	0	2	0	0	0	0	0	0	0	0	0	0	0	0	0
xcfd66-7D	2	2	2	0	0	0	2	0	0	0	0	0	2	0	2	0	0	0	0	0	0	0	2	0	2	2	2	2	2	0	2	2	2	0	0	0	2	0	2	0	0	2	2	0	2	2	2	2	2
xbarc352-7D	2	2	2	0	0	0	0	0	0	0	0	-1	2	0	2	0	0	-1	0	0	0	0	0	-1	2	-1	2	2	2	0	2	0	0	0	0	0	2	0	0	0	0	0	0	0	1	1	2	1	2
xbarc092-7D	2	2	1	0	0	0	1	-1	0	0	0	-1	2	0	1	0	0	0	0	0	-1	0	1	0	1	1	1	2	1	0	2	2	2	0	0	1	0	0	1	1	0	2	0	0	1	0	2	2	1
xgpw1142b-7D	0	0	2	0	0	0	-1	0	0	0	0	-1	2	0	2	0	0	0	0	0	-1	0	2	0	2	2	2	2	2	0	-1	2	2	0	0	2	0	0	2	2	0	2	0	0	2	2	2	2	2
xbarc126-7D	0	0	2	0	2	0	-1	0	0	2	2	2	2	2	2	2	0	0	2	2	-1	0	2	0	2	2	2	2	2	0	1	2	2	0	0	0	0	0	0	2	0	2	2	2	2	0	2	2	2
xwmc473c-7D	0	0	0	0	0	0	0	0	0	0	0	0	2	0	0	0	0	0	1	0	0	0	0	0	0	0	0	0	0	0	0	0	0	0	0	0	1	1	0	0	0	0	0	0	0	0	0	0	0
xgdm67-7D	0	0	0	2	0	0	2	0	2	0	0	0	0	0	0	0	2	0	0	2	0	0	0	0	0	2	0	2	0	0	0	0	0	0	0	0	2	2	0	2	0	0	0	0	0	0	0	0	0
xgwm428-7D	0	0	0	0	0	0	0	0	0	0	0	0	0	0	0	0	0	2	0	0	-1	0	0	0	0	0	0	0	-1	0	0	1	0	0	2	2	0	0	0	2	2	0	0	0	2	0	0	0	0
0 for backgroud parent (aa), 2 for donor parent (AA), 1 for heterozygous band (Aa), -1 for missing marker.
[truncated: 331 more columns]
